# Supplementary material for: Prognostic Genomic Tissue-Based Biomarkers in the Treatment of Localized Prostate Cancer
Source: J Pers Med. 2022 Jan 7;12(1):65. doi: 10.3390/jpm12010065 (PMC8781984; doi:10.3390/jpm12010065)
Supplement: Supplementary file 1 [file jpm-12-00065-s001.zip]

Archive with 1 entries (1 files):
- jpm-1474373-supplementary.pdf
